# Supplementary material for: The role of amygdala GABA neurons in controlling stress and reproduction in female mice
Source: Nat Commun. 2026 Mar 10;17:5690. doi: 10.1038/s41467-026-70364-9 (PMC13319269; doi:10.1038/s41467-026-70364-9)
Supplement: Supplementary file 4 — Source data [file 41467_2026_70364_MOESM4_ESM.zip]

Archive with 60 entries (59 files):
- SourceFiles/
- __MACOSX/._SourceFiles
- SourceFiles/Fig 1E.tiff
- __MACOSX/SourceFiles/._Fig 1E.tiff
- SourceFiles/Figure3A.tiff
- __MACOSX/SourceFiles/._Figure3A.tiff
- SourceFiles/Fig 6N.tiff
- __MACOSX/SourceFiles/._Fig 6N.tiff
- SourceFiles/Fig 6O.tiff
- __MACOSX/SourceFiles/._Fig 6O.tiff
- SourceFiles/.DS_Store
- __MACOSX/SourceFiles/._.DS_Store
- SourceFiles/Fig 1D.tiff
- __MACOSX/SourceFiles/._Fig 1D.tiff
- SourceFiles/Fig3B.tiff
- __MACOSX/SourceFiles/._Fig3B.tiff
- SourceFiles/Fig 1C.tiff
- __MACOSX/SourceFiles/._Fig 1C.tiff
- SourceFiles/Figure1A(left).tiff
- __MACOSX/SourceFiles/._Figure1A(left).tiff
- SourceFiles/Fig 6E.tiff
- __MACOSX/SourceFiles/._Fig 6E.tiff
- SourceFiles/Fig 6P.tiff
- __MACOSX/SourceFiles/._Fig 6P.tiff
- SourceFiles/Fig5E.tiff
- __MACOSX/SourceFiles/._Fig5E.tiff
- SourceFiles/Fig 1B.tiff
- __MACOSX/SourceFiles/._Fig 1B.tiff
- SourceFiles/Figure1A(right).tiff
- __MACOSX/SourceFiles/._Figure1A(right).tiff
- SourceFiles/Fig5F.tiff
- __MACOSX/SourceFiles/._Fig5F.tiff
- SourceFiles/Fig1G.tiff
- __MACOSX/SourceFiles/._Fig1G.tiff
- SourceFiles/Fig 6F.tiff
- __MACOSX/SourceFiles/._Fig 6F.tiff
- SourceFiles/Fig5K.tiff
- __MACOSX/SourceFiles/._Fig5K.tiff
- SourceFiles/Fig 6G.tiff
- __MACOSX/SourceFiles/._Fig 6G.tiff
- SourceFiles/Fig5G.tiff
- __MACOSX/SourceFiles/._Fig5G.tiff
- SourceFiles/Fig 6K.tiff
- __MACOSX/SourceFiles/._Fig 6K.tiff
- SourceFiles/Figure2B.tiff
- __MACOSX/SourceFiles/._Figure2B.tiff
- SourceFiles/Fig5L.tiff
- __MACOSX/SourceFiles/._Fig5L.tiff
- SourceFiles/Fig 6L.tiff
- __MACOSX/SourceFiles/._Fig 6L.tiff
- SourceFiles/Fig 1F.tiff
- __MACOSX/SourceFiles/._Fig 1F.tiff
- SourceFiles/Figure3B.tiff
- __MACOSX/SourceFiles/._Figure3B.tiff
- SourceFiles/Fig 6M.tiff
- __MACOSX/SourceFiles/._Fig 6M.tiff
- SourceFiles/Figure2D.tiff
- __MACOSX/SourceFiles/._Figure2D.tiff
- SourceFiles/Fig5M.tiff
- __MACOSX/SourceFiles/._Fig5M.tiff
